# Supplementary material for: NASICON-related Na3.4Mn0.4Fe1.6(PO4)3
Source: Acta Crystallogr Sect E Struct Rep Online. 2012 Jun 23;68(Pt 7):i55. doi: 10.1107/S1600536812027584 (PMC3393140; doi:10.1107/S1600536812027584)
Supplement: Supplementary file 1 [file e-68-00i55-sup1.cif]

##############################################################################
#                                                                            #
# This CIF contains the data in a paper accepted for publication in          #
# Acta Crystallographica Section E. It conforms to the requirements of       #
# Notes for Authors for Acta Crystallographica Section E, and has been       #
# peer reviewed under the auspices of the IUCr Commission on Journals.       #
#                                                                            #
# Full details of the Crystallographic Information File format               #
# are given in the paper "The Crystallographic Information File (CIF):       #
# a New Standard Archive File for Crystallography" by S. R. Hall, F. H.      #
# Allen and I. D. Brown [Acta Cryst. (1991), A47, 655-685].                  #
#                                                                            #
# The current version of the core CIF dictionary is obtainable from          #
# ftp://ftp.iucr.org/pub/cif_core.dic.                                       #
#                                                                            #
# Software is freely available for graphical display of the structure(s)     #
# in this CIF. For information consult the CIF software page                 #
# http://www.iucr.org/resources/cif/software.                                #
#                                                                            #
# This file may be used for bona fide research purposes within the           #
# scientific community so long as proper attribution is given to the journal # 
# article from which it was obtained.                                        #
#                                                                            #
##############################################################################
data_global
_audit_creation_method     'WinGX routine CIF_UPDATE'
_audit_conform_dict_name     cif_core.dic
_audit_conform_dict_version     2.4
_journal_data_validation_number     ?
_journal_date_recd_electronic     2012-05-31
_journal_date_accepted     2012-06-18
_journal_name_full     'Acta Crystallographica, Section E'
_journal_year     2012
_journal_volume     68
_journal_issue      7
_journal_page_first     i55
_journal_page_last     i55
_journal_paper_category     QI
_journal_paper_doi     10.1107/S1600536812027584
_journal_coeditor_code     WM2642
_publ_contact_author_name     'Yatskin, Michael M.'
_publ_contact_author_address
;
Department of Inorganic Chemistry
Taras Shevchenko National University
64, Volodymyrska str.
01601 Kyiv, Ukraine
;
_publ_contact_author_email     yats_13@ukr.net
_publ_contact_author_fax     ?
_publ_contact_author_phone     '+38(044)2393288'
_publ_section_title
;
NASICON-related Na~3.4~Mn~0.4~Fe~1.6~(PO~4~)~3~
;
loop_
    _publ_author_name
    _publ_author_address
    'Yatskin, Michael M.'
;
Department of Inorganic Chemistry
Taras Shevchenko National University
64 Volodymyrska str.
01601 Kyiv, Ukraine
;
    'Strutynska, Nataliya Yu.'
;
Department of Inorganic Chemistry
Taras Shevchenko National University
64 Volodymyrska str.
01601 Kyiv, Ukraine
;
    'Baumer, Vyacheslav N.'
;
STC "Institute for Single Crystals"
NAS of Ukraine,
60 Lenin ave.,
61001 Kharkiv, Ukraine
;
    'Ogorodnyk, Ivan V.'
;
Department of Inorganic Chemistry
Taras Shevchenko National University
64 Volodymyrska str.
01601 Kyiv, Ukraine
;
    'Slobodyanik, Nikolay S.'
;
Department of Inorganic Chemistry
Taras Shevchenko National University
64 Volodymyrska str.
01601 Kyiv, Ukraine
;
data_I
_audit_creation_method     'WinGX routine CIF_UPDATE'
_chemical_name_systematic
;
[iron(III)/manganese(II)] tris(orthophosphate)
;
_chemical_formula_moiety     ?
_chemical_formula_sum     'Fe1.6 Mn0.4 Na3.40 O12 P3'
_chemical_formula_structural     'Na3.4 [(Fe1.6 Mn0.4) (P O4)3]'
_chemical_formula_iupac     'Na3.4 Mn0.4 Fe1.6 (P O4)3'
_chemical_formula_weight     474.407
_symmetry_cell_setting     trigonal
_symmetry_space_group_name_H-M     'R -3 c'
_symmetry_space_group_name_Hall     '-R 3 2" c'
loop_
    _symmetry_equiv_pos_as_xyz
    'x, y, z'
    '-y, x-y, z'
    '-x+y, -x, z'
    'y, x, -z+1/2'
    'x-y, -y, -z+1/2'
    '-x, -x+y, -z+1/2'
    'x+2/3, y+1/3, z+1/3'
    '-y+2/3, x-y+1/3, z+1/3'
    '-x+y+2/3, -x+1/3, z+1/3'
    'y+2/3, x+1/3, -z+5/6'
    'x-y+2/3, -y+1/3, -z+5/6'
    '-x+2/3, -x+y+1/3, -z+5/6'
    'x+1/3, y+2/3, z+2/3'
    '-y+1/3, x-y+2/3, z+2/3'
    '-x+y+1/3, -x+2/3, z+2/3'
    'y+1/3, x+2/3, -z+7/6'
    'x-y+1/3, -y+2/3, -z+7/6'
    '-x+1/3, -x+y+2/3, -z+7/6'
    '-x, -y, -z'
    'y, -x+y, -z'
    'x-y, x, -z'
    '-y, -x, z-1/2'
    '-x+y, y, z-1/2'
    'x, x-y, z-1/2'
    '-x+2/3, -y+1/3, -z+1/3'
    'y+2/3, -x+y+1/3, -z+1/3'
    'x-y+2/3, x+1/3, -z+1/3'
    '-y+2/3, -x+1/3, z-1/6'
    '-x+y+2/3, y+1/3, z-1/6'
    'x+2/3, x-y+1/3, z-1/6'
    '-x+1/3, -y+2/3, -z+2/3'
    'y+1/3, -x+y+2/3, -z+2/3'
    'x-y+1/3, x+2/3, -z+2/3'
    '-y+1/3, -x+2/3, z+1/6'
    '-x+y+1/3, y+2/3, z+1/6'
    'x+1/3, x-y+2/3, z+1/6'
_cell_length_a     8.8694(2)
_cell_length_b     8.8694(2)
_cell_length_c     21.6074(7)
_cell_angle_alpha     90
_cell_angle_beta     90
_cell_angle_gamma     120
_cell_volume     1472.05(7)
_cell_formula_units_Z     6
_cell_measurement_reflns_used     8867
_cell_measurement_theta_min     3.25
_cell_measurement_theta_max     34.98
_cell_measurement_temperature     293(2)
_exptl_crystal_description     'prism'
_exptl_crystal_colour     'light-violet'
_exptl_crystal_size_max     0.10
_exptl_crystal_size_mid     0.10
_exptl_crystal_size_min     0.08
_exptl_crystal_density_diffrn     3.212
_exptl_crystal_density_method     'not measured'
_exptl_crystal_F_000     1380
_exptl_absorpt_coefficient_mu     3.589
_exptl_absorpt_correction_type     multi-scan
_exptl_absorpt_process_details     '(Blessing, 1995)'
_exptl_absorpt_correction_T_min     0.7212
_exptl_absorpt_correction_T_max     0.7952
_exptl_special_details     ?
_diffrn_ambient_temperature     293(2)
_diffrn_radiation_type     MoK\a
_diffrn_radiation_wavelength     0.71073
_diffrn_radiation_source     'fine-focus sealed tube'
_diffrn_radiation_monochromator     graphite
_diffrn_measurement_device_type     'Oxford Diffraction Xcalibur-3'
_diffrn_measurement_method     '\f and \w scans'
_diffrn_reflns_number     8867
_diffrn_reflns_av_R_equivalents     0.0325
_diffrn_reflns_theta_min     3.25
_diffrn_reflns_theta_max     34.98
_diffrn_reflns_theta_full     34.98
_diffrn_measured_fraction_theta_max     1
_diffrn_measured_fraction_theta_full     1
_diffrn_reflns_limit_h_min     -14
_diffrn_reflns_limit_h_max     14
_diffrn_reflns_limit_k_min     -13
_diffrn_reflns_limit_k_max     14
_diffrn_reflns_limit_l_min     -34
_diffrn_reflns_limit_l_max     34
_diffrn_standards_number     0
_diffrn_standards_interval_count     0
_diffrn_standards_interval_time     0
_diffrn_standards_decay_%     ?
_refine_special_details
;
Refinement of <i>F</i>^2^ against ALL reflections. The weighted <i>R</i>-factor
<i>wR</i> and goodness of fit <i>S</i> are based on <i>F</i>^2^, conventional
<i>R</i>-factors <i>R</i> are based on <i>F</i>, with <i>F</i> set to zero for
negative <i>F</i>^2^. The threshold expression of <i>F</i>^2^ >
\s(<i>F</i>^2^) is used only for calculating <i>R</i>-factors(gt) <i>etc</i>.
and is not relevant to the choice of reflections for refinement.
<i>R</i>-factors based on <i>F</i>^2^ are statistically about twice as large
as those based on <i>F</i>, and <i>R</i>- factors based on ALL data will be
even larger.
;
_reflns_number_total     728
_reflns_number_gt     658
_reflns_threshold_expression     I>2sigma(I)
_refine_ls_structure_factor_coef     Fsqd
_refine_ls_matrix_type     full
_refine_ls_R_factor_all     0.0333
_refine_ls_R_factor_gt     0.0279
_refine_ls_wR_factor_ref     0.0717
_refine_ls_goodness_of_fit_ref     1.229
_refine_ls_restrained_S_all     1.227
_refine_ls_number_reflns     728
_refine_ls_number_parameters     38
_refine_ls_number_restraints     2
_refine_ls_hydrogen_treatment     ?
_refine_ls_weighting_scheme     calc
_refine_ls_weighting_details
         'calc w=1/[\s^2^(Fo^2^)+(0.0324P)^2^+3.4282P] where P=(Fo^2^+2Fc^2^)/3'
_atom_sites_solution_hydrogens     ?
_atom_sites_solution_primary     direct
_atom_sites_solution_secondary     difmap
_refine_ls_shift/su_max     0.064
_refine_ls_shift/su_mean     0.004
_refine_diff_density_max     0.657
_refine_diff_density_min     -0.393
_refine_ls_extinction_method     none
loop_
    _atom_type_symbol
    _atom_type_description
    _atom_type_scat_dispersion_real
    _atom_type_scat_dispersion_imag
    _atom_type_scat_source
    O O 0.0106 0.006 'International Tables Vol C Tables 4.2.6.8 and 6.1.1.4'
    Na Na 0.0362 0.0249 'International Tables Vol C Tables 4.2.6.8 and 6.1.1.4'
    P P 0.1023 0.0942 'International Tables Vol C Tables 4.2.6.8 and 6.1.1.4'
    Mn Mn 0.3368 0.7283 'International Tables Vol C Tables 4.2.6.8 and 6.1.1.4'
    Fe Fe 0.3463 0.8444 'International Tables Vol C Tables 4.2.6.8 and 6.1.1.4'
_computing_data_collection     'CrysAlis CCD (Oxford Diffraction, 2006)'
_computing_cell_refinement     'CrysAlis CCD (Oxford Diffraction, 2006)'
_computing_data_reduction     'CrysAlis RED (Oxford Diffraction, 2006)'
_computing_structure_solution     'SHELXS97 (Sheldrick, 2008)'
_computing_structure_refinement     'SHELXL97 (Sheldrick, 2008)'
_computing_molecular_graphics     'DIAMOND (Brandenburg, 1999)'
_computing_publication_material
                'WinGX (Farrugia, 1999) and enCIFer (Allen <i>et al.</i>, 2004)'
loop_
    _atom_site_type_symbol
    _atom_site_label
    _atom_site_fract_x
    _atom_site_fract_y
    _atom_site_fract_z
    _atom_site_U_iso_or_equiv
    _atom_site_adp_type
    _atom_site_calc_flag
    _atom_site_refinement_flags
    _atom_site_occupancy
    _atom_site_disorder_assembly
    _atom_site_disorder_group
    Na Na1 0 0 0 0.0322(8) Uani d SP 0.848(5) . .
    Na Na2 0.63677(18) 0 0.25 0.0356(6) Uani d SP 0.853(5) . .
    Fe Fe1 0 0 0.149480(18) 0.01045(11) Uani d SP 0.7991(12) . .
    Mn Mn1 0 0 0.149480(18) 0.01045(11) Uani d SP 0.2009(12) . .
    P P1 0.29637(7) 0 0.25 0.01144(13) Uani d S 1 . .
    O O1 0.1887(2) -0.0197(3) 0.19242(8) 0.0346(4) Uani d . 1 . .
    O O2 0.18883(19) 0.17055(18) 0.08615(7) 0.0214(3) Uani d . 1 . .
loop_
    _atom_site_aniso_label
    _atom_site_aniso_U_11
    _atom_site_aniso_U_22
    _atom_site_aniso_U_33
    _atom_site_aniso_U_12
    _atom_site_aniso_U_13
    _atom_site_aniso_U_23
    Na1 0.0421(11) 0.0421(11) 0.0124(10) 0.0211(6) 0 0
    Na2 0.0206(6) 0.0151(7) 0.0694(14) 0.0075(3) 0.0068(4) 0.0136(7)
    Fe1 0.01042(13) 0.01042(13) 0.01049(17) 0.00521(7) 0 0
    Mn1 0.01042(13) 0.01042(13) 0.01049(17) 0.00521(7) 0 0
    P1 0.01059(19) 0.0092(2) 0.0141(2) 0.00459(12) 0.00093(9) 0.00185(18)
    O1 0.0270(8) 0.0404(10) 0.0327(8) 0.0142(7) -0.0155(7) 0.0016(7)
    O2 0.0157(6) 0.0139(6) 0.0274(7) 0.0021(5) -0.0002(5) 0.0021(5)
_geom_special_details
;
All e.s.d.'s (except the e.s.d. in the dihedral angle between two l.s. planes)
are estimated using the full covariance matrix. The cell e.s.d.'s are taken
into account individually in the estimation of e.s.d.'s in distances, angles
and torsion angles; correlations between e.s.d.'s in cell parameters are only
used when they are defined by crystal symmetry. An approximate (isotropic)
treatment of cell e.s.d.'s is used for estimating e.s.d.'s involving l.s.
planes.
;
loop_
    _geom_bond_atom_site_label_1
    _geom_bond_atom_site_label_2
    _geom_bond_site_symmetry_2
    _geom_bond_distance
    _geom_bond_publ_flag
    Na1 O2 19 2.4546(15) no
    Na1 O2 . 2.4546(15) yes
    Na1 O2 3 2.4546(15) no
    Na1 O2 2 2.4546(15) no
    Na1 O2 20 2.4546(15) no
    Na1 O2 21 2.4546(15) no
    Na2 O2 26 2.4505(16) yes
    Na2 O2 36_545 2.4505(16) no
    Na2 O2 35_545 2.472(2) yes
    Na2 O2 25 2.472(2) no
    Na2 O1 36_545 2.587(2) no
    Na2 O1 26 2.587(2) yes
    Na2 O1 4_655 2.921(2) yes
    Na2 O1 3_655 2.921(2) no
    Fe1 O1 3 1.9962(16) no
    Fe1 O1 2 1.9962(16) no
    Fe1 O1 . 1.9962(16) yes
    Fe1 O2 3 2.1053(15) no
    Fe1 O2 2 2.1053(15) no
    Fe1 O2 . 2.1053(15) yes
    P1 O1 . 1.5244(16) yes
    P1 O1 5 1.5244(16) no
    P1 O2 25 1.5346(15) no
    P1 O2 35_545 1.5346(15) yes
loop_
    _geom_angle_atom_site_label_1
    _geom_angle_atom_site_label_2
    _geom_angle_atom_site_label_3
    _geom_angle_site_symmetry_1
    _geom_angle_site_symmetry_3
    _geom_angle
    _geom_angle_publ_flag
    O2 Na1 O2 19 . 180.00(5) no
    O2 Na1 O2 19 3 111.27(5) no
    O2 Na1 O2 . 3 68.73(5) no
    O2 Na1 O2 19 2 111.27(5) no
    O2 Na1 O2 . 2 68.73(5) no
    O2 Na1 O2 3 2 68.73(5) no
    O2 Na1 O2 19 20 68.73(5) no
    O2 Na1 O2 . 20 111.27(5) no
    O2 Na1 O2 3 20 111.27(5) no
    O2 Na1 O2 2 20 180.00(8) no
    O2 Na1 O2 19 21 68.73(5) no
    O2 Na1 O2 . 21 111.27(5) no
    O2 Na1 O2 3 21 180.00(9) no
    O2 Na1 O2 2 21 111.27(5) no
    O2 Na1 O2 20 21 68.73(5) no
    O2 Na2 O2 26 36_545 162.12(10) no
    O2 Na2 O2 26 35_545 129.35(6) no
    O2 Na2 O2 36_545 35_545 68.52(7) no
    O2 Na2 O2 26 25 68.52(7) no
    O2 Na2 O2 36_545 25 129.35(6) no
    O2 Na2 O2 35_545 25 60.85(8) no
    O2 Na2 O1 26 36_545 114.64(5) no
    O2 Na2 O1 36_545 36_545 68.83(5) no
    O2 Na2 O1 35_545 36_545 68.62(6) no
    O2 Na2 O1 25 36_545 93.19(7) no
    O2 Na2 O1 26 26 68.83(5) no
    O2 Na2 O1 36_545 26 114.64(5) no
    O2 Na2 O1 35_545 26 93.19(7) no
    O2 Na2 O1 25 26 68.62(6) no
    O1 Na2 O1 36_545 26 159.36(11) no
    O2 Na2 O1 26 4_655 53.35(5) no
    O2 Na2 O1 36_545 4_655 111.21(7) no
    O2 Na2 O1 35_545 4_655 153.24(6) no
    O2 Na2 O1 25 4_655 114.32(5) no
    O1 Na2 O1 36_545 4_655 86.07(4) no
    O1 Na2 O1 26 4_655 109.85(7) no
    O2 Na2 O1 26 3_655 111.22(7) no
    O2 Na2 O1 36_545 3_655 53.35(5) no
    O2 Na2 O1 35_545 3_655 114.32(5) no
    O2 Na2 O1 25 3_655 153.24(6) no
    O1 Na2 O1 36_545 3_655 109.85(7) no
    O1 Na2 O1 26 3_655 86.08(4) no
    O1 Na2 O1 4_655 3_655 81.67(9) no
    O1 Fe1 O1 3 2 100.14(7) no
    O1 Fe1 O1 3 . 100.14(7) no
    O1 Fe1 O1 2 . 100.14(7) no
    O1 Fe1 O2 3 3 87.95(7) no
    O1 Fe1 O2 2 3 167.15(7) no
    O1 Fe1 O2 . 3 88.10(7) no
    O1 Fe1 O2 3 2 88.10(7) no
    O1 Fe1 O2 2 2 87.95(7) no
    O1 Fe1 O2 . 2 167.15(7) no
    O2 Fe1 O2 3 2 82.32(6) no
    O1 Fe1 O2 3 . 167.15(7) no
    O1 Fe1 O2 2 . 88.10(7) no
    O1 Fe1 O2 . . 87.95(7) no
    O2 Fe1 O2 3 . 82.32(6) no
    O2 Fe1 O2 2 . 82.32(6) no
    O1 P1 O1 . 5 110.62(16) no
    O1 P1 O2 . 25 112.19(10) no
    O1 P1 O2 5 25 106.30(9) no
    O1 P1 O2 . 35_545 106.30(9) no
    O1 P1 O2 5 35_545 112.19(10) no
    O2 P1 O2 25 35_545 109.33(12) no
    P1 O1 Fe1 . . 150.92(13) no
    P1 O1 Na2 . 27_445 120.86(11) no
    Fe1 O1 Na2 . 27_445 86.63(6) no
    P1 O1 Na2 . 2_545 76.78(7) no
    Fe1 O1 Na2 . 2_545 102.77(7) no
    Na2 O1 Na2 27_445 2_545 112.45(8) no
    P1 O2 Fe1 25 . 141.73(9) no
    P1 O2 Na2 25 27_445 93.51(8) no
    Fe1 O2 Na2 . 27_445 87.96(6) no
    P1 O2 Na1 25 . 128.40(8) no
    Fe1 O2 Na1 . . 89.86(5) no
    Na2 O2 Na1 27_445 . 86.38(5) no
    P1 O2 Na2 25 25 94.91(7) no
    Fe1 O2 Na2 . 25 87.39(6) no
    Na2 O2 Na2 27_445 25 171.00(7) no
    Na1 O2 Na2 . 25 85.91(5) no
_iucr_refine_instructions_details
;
TITL 1 in R-3c
CELL  0.71073   8.8694   8.8694  21.6074   90.000   90.000  120.000
ZERR     6.00   0.0002   0.0002   0.0007    0.000    0.000    0.000
LATT   3
SYMM  - Y,   X - Y,   Z
SYMM  - X + Y, - X,   Z
SYMM    Y,   X, 1/2 - Z
SYMM    X - Y, - Y, 1/2 - Z
SYMM  - X, - X + Y, 1/2 - Z
SFAC  O    NA   P    MN   FE
UNIT  72   20   18   2    10
MERG   2
EXYZ Fe1 Mn1
EADP Fe1 Mn1
SUMP 1.0 0.00001 1.0 2 1.0 3
SUMP 4.5 0.00001 3.0 2 2.0 3 1.0 4 1.0 5
FMAP   2
PLAN   20
ACTA
TEMP 20
BOND
LIST   4
L.S.  44
WGHT    0.032400    3.428200
FVAR       0.23062   0.79912   0.20087   0.84819   0.85272
NA1   2    0.000000    0.000000    0.000000    40.16667    0.04212    0.04212 =
         0.01242    0.00000    0.00000    0.02106
NA2   2    0.636768    0.000000    0.250000    50.50000    0.02060    0.01507 =
         0.06941    0.01359    0.00680    0.00753
FE1   5    0.000000    0.000000    0.149480    20.33333    0.01042    0.01042 =
         0.01049    0.00000    0.00000    0.00521
MN1   4    0.000000    0.000000    0.149480    30.33333    0.01042    0.01042 =
         0.01049    0.00000    0.00000    0.00521
P1    3    0.296369    0.000000    0.250000    10.50000    0.01059    0.00917 =
         0.01408    0.00185    0.00093    0.00459
O1    1    0.188709   -0.019688    0.192416    11.00000    0.02703    0.04043 =
         0.03270    0.00160   -0.01552    0.01419
O2    1    0.188834    0.170551    0.086153    11.00000    0.01569    0.01386 =
         0.02745    0.00205   -0.00020    0.00209
HKLF    4
REM  1 in R-3c
REM R1 =  0.0279 for    658 Fo > 4sig(Fo)  and  0.0333 for all    728 data
REM     38 parameters refined using      2 restraints
END
WGHT      0.0323      3.4652
REM Highest difference peak  0.657,  deepest hole -0.393,  1-sigma level  0.127
Q1    1   0.3257 -0.0667  0.2494  11.00000  0.05    0.66
Q2    1   0.2019  0.0610  0.2051  11.00000  0.05    0.59
Q3    1   0.2468  0.0120  0.2725  11.00000  0.05    0.56
Q4    1   0.2149  0.1673  0.1126  11.00000  0.05    0.55
Q5    1   0.6440  0.0550  0.2808  11.00000  0.05    0.51
Q6    1   0.1378 -0.0776  0.2113  11.00000  0.05    0.45
Q7    1   0.1020  0.0852 -0.0030  11.00000  0.05    0.45
Q8    1   0.1516  0.2060  0.0960  11.00000  0.05    0.42
Q9    1   0.0734  0.0049  0.1660  11.00000  0.05    0.41
Q10   1   0.0000  0.0000  0.1797  10.33333  0.05    0.41
Q11   1   0.1493 -0.0035  0.2246  11.00000  0.05    0.38
Q12   1   0.3019  0.0693  0.2499  11.00000  0.05    0.32
Q13   1  -0.0913 -0.0311  0.1524  11.00000  0.05    0.31
Q14   1   0.0913 -0.0796  0.1874  11.00000  0.05    0.28
Q15   1   0.0564 -0.0174  0.1270  11.00000  0.05    0.27
Q16   1   0.3008  0.1435  0.0878  11.00000  0.05    0.27
Q17   1   0.2095  0.0932  0.0857  11.00000  0.05    0.21
Q18   1   0.5412  0.0000  0.2500  10.50000  0.05    0.20
Q19   1   0.1116 -0.1539  0.2313  11.00000  0.05    0.20
Q20   1   0.0957  0.0853  0.0914  11.00000  0.05    0.19
;
