# Supplementary material for: NASICON-related Na3.4Mn0.4Fe1.6(PO4)3
Source: Acta Crystallogr Sect E Struct Rep Online. 2012 Jun 23;68(Pt 7):i55. doi: 10.1107/S1600536812027584 (PMC3393140; doi:10.1107/S1600536812027584)
Supplement: Supplementary file 2 [file e-68-00i55-Isup2.hkl]

#
# h,k,l, Fc-squared, Fo-squared, sigma(Fo-squared) and status flag
#
data_I
_shelx_title ' 1 in R-3c'
_shelx_refln_list_code          4
_shelx_F_calc_maximum      430.04
_exptl_crystal_F_000      1376.00
_reflns_d_resolution_high  0.6199
 
loop_
 _symmetry_equiv_pos_as_xyz
 'x, y, z'
 '-y, x-y, z'
 '-x+y, -x, z'
 'y, x, -z+1/2'
 'x-y, -y, -z+1/2'
 '-x, -x+y, -z+1/2'
 'x+2/3, y+1/3, z+1/3'
 '-y+2/3, x-y+1/3, z+1/3'
 '-x+y+2/3, -x+1/3, z+1/3'
 'y+2/3, x+1/3, -z+5/6'
 'x-y+2/3, -y+1/3, -z+5/6'
 '-x+2/3, -x+y+1/3, -z+5/6'
 'x+1/3, y+2/3, z+2/3'
 '-y+1/3, x-y+2/3, z+2/3'
 '-x+y+1/3, -x+2/3, z+2/3'
 'y+1/3, x+2/3, -z+7/6'
 'x-y+1/3, -y+2/3, -z+7/6'
 '-x+1/3, -x+y+2/3, -z+7/6'
 '-x, -y, -z'
 'y, -x+y, -z'
 'x-y, x, -z'
 '-y, -x, z-1/2'
 '-x+y, y, z-1/2'
 'x, x-y, z-1/2'
 '-x+2/3, -y+1/3, -z+1/3'
 'y+2/3, -x+y+1/3, -z+1/3'
 'x-y+2/3, x+1/3, -z+1/3'
 '-y+2/3, -x+1/3, z-1/6'
 '-x+y+2/3, y+1/3, z-1/6'
 'x+2/3, x-y+1/3, z-1/6'
 '-x+1/3, -y+2/3, -z+2/3'
 'y+1/3, -x+y+2/3, -z+2/3'
 'x-y+1/3, x+2/3, -z+2/3'
 '-y+1/3, -x+2/3, z+1/6'
 '-x+y+1/3, y+2/3, z+1/6'
 'x+1/3, x-y+2/3, z+1/6'
 
_cell_length_a     8.8694
_cell_length_b     8.8694
_cell_length_c    21.6074
_cell_angle_alpha  90.000
_cell_angle_beta   90.000
_cell_angle_gamma 120.000
 
_shelx_F_squared_multiplier     1.000
 
loop_
 _refln_index_h
 _refln_index_k
 _refln_index_l
 _refln_F_squared_calc
 _refln_F_squared_meas
 _refln_F_squared_sigma
 _refln_observed_status
  -1   2   0    22136.27    22874.87    185.63 o
   0   3   0   184938.42   178948.11   1059.44 o
  -2   4   0      126.90      633.29     41.24 o
  -1   5   0    55689.56    57730.37    154.97 o
  -3   6   0    74102.91    74200.70    413.94 o
   0   6   0   141009.97   134945.58    983.12 o
  -2   7   0    10608.37     9987.50     73.62 o
  -4   8   0     6711.88     7420.02     99.69 o
  -1   8   0     5937.87     5712.62     86.83 o
  -3   9   0    19326.01    18454.69    177.62 o
   0   9   0    10043.29     9394.81    190.94 o
  -5  10   0    14312.89    13448.12    202.70 o
  -2  10   0     5047.11     5073.52    115.23 o
  -4  11   0    15229.26    15265.08    183.26 o
  -1  11   0    11628.86    11948.03    164.36 o
  -6  12   0     7035.88     6889.68    242.18 o
  -3  12   0     3063.63     3295.48     95.89 o
   0  12   0     2922.40     3078.14    168.59 o
  -5  13   0     1501.67     1513.68     91.74 o
  -2  13   0     3092.28     3127.59    116.03 o
  -7  14   0     6641.81     6743.42    265.29 o
  -2   3   1    28324.60    30928.57    184.95 o
  -1   4   1     5933.79     6315.29     47.25 o
  -3   5   1     5913.22     5665.62     46.09 o
  -5   6   1    20544.08    21130.11    112.05 o
  -2   6   1     1744.52     1902.94     35.69 o
  -4   7   1      867.57      994.99     26.15 o
  -1   7   1     3421.17     3452.34     46.49 o
  -6   8   1     3865.91     3777.36     65.19 o
  -3   8   1     1124.63     1110.83     36.27 o
  -8   9   1     7313.58     7137.72    113.87 o
  -5   9   1     6779.53     6546.52     84.62 o
  -2   9   1     3883.48     3557.05     91.80 o
  -7  10   1     1315.14     1341.70     63.62 o
  -4  10   1       11.31       69.33     37.30 o
  -1  10   1     1121.92     1234.42     63.22 o
  -9  11   1     2333.48     2243.45     89.32 o
  -6  11   1     3991.67     3767.25     95.54 o
  -3  11   1      843.96      925.17     57.88 o
 -11  12   1     2932.46     3235.74    109.87 o
  -8  12   1     1777.77     1849.95     81.40 o
  -5  12   1     2164.65     2061.46     90.23 o
  -2  12   1       24.11      180.09     48.44 o
 -10  13   1       49.61      109.34     67.69 o
  -7  13   1        0.00       94.32     63.35 o
  -4  13   1       75.29      205.34     55.80 o
  -9  14   1      312.69      303.04     72.32 o
  -6  14   1      243.71      228.80     67.53 o
   0   1   2     7834.24     8424.50     58.17 o
  -2   2   2       30.35      111.60     25.59 o
  -1   3   2       71.45      130.15     14.93 o
  -3   4   2     2408.53     2243.72     30.17 o
   0   4   2    20358.62    21023.74    116.23 o
  -5   5   2     3646.51     3880.72     71.61 o
  -2   5   2      416.49      502.89     20.82 o
  -4   6   2       63.13       65.59     18.27 o
  -1   6   2      238.03      268.41     26.08 o
  -6   7   2      696.94      709.62     34.12 o
  -3   7   2     5808.06     5979.69     60.23 o
   0   7   2     8590.71     8303.99    123.46 o
  -8   8   2     1390.57     1252.12     75.81 o
  -5   8   2     1598.30     1644.79     43.31 o
  -2   8   2      245.87      220.19     27.59 o
  -7   9   2       11.01       30.35     36.37 o
  -4   9   2      170.08      213.49     27.98 o
  -1   9   2        2.85       49.86     47.54 o
  -9  10   2       82.71       82.06     41.51 o
  -6  10   2     4637.42     4573.66    100.53 o
  -3  10   2     6705.55     6314.02    113.47 o
   0  10   2     9644.77     8881.47    206.34 o
 -11  11   2     3503.41     3600.24    147.82 o
  -8  11   2     2015.44     2095.04     81.27 o
  -5  11   2       36.58       92.97     42.04 o
  -2  11   2       57.55      148.95     50.37 o
 -10  12   2       22.08       76.30     57.59 o
  -7  12   2      335.13      324.89     52.77 o
  -4  12   2      339.83      509.45     56.47 o
  -1  12   2      482.42      555.06     64.38 o
  -9  13   2      186.03      294.17     59.47 o
  -6  13   2     2117.69     2084.84    102.02 o
  -3  13   2     3135.77     3277.47    105.85 o
  -8  14   2      519.45      454.50     78.88 o
  -5  14   2      408.80      526.76     77.84 o
  -1   2   3    34860.72    42465.64    196.89 o
  -2   4   3    25538.20    30050.75     98.88 o
  -4   5   3     5397.40     5427.96     52.29 o
  -1   5   3      237.07      352.49     19.48 o
  -3   6   3     5862.47     6459.64     47.98 o
  -5   7   3      602.49      550.05     20.91 o
  -2   7   3     1709.18     1664.98     37.16 o
  -7   8   3     1559.44     1405.85     51.15 o
  -4   8   3      879.88      874.42     29.86 o
  -1   8   3     1315.73     1216.00     39.53 o
  -6   9   3      475.64      542.40     45.28 o
  -3   9   3       80.07      163.70     41.66 o
  -8  10   3     2943.63     2770.09     80.70 o
  -5  10   3     1111.13     1129.67     51.84 o
  -2  10   3     1352.87     1253.50     62.05 o
 -10  11   3       38.29      134.25     48.88 o
  -7  11   3       24.45       44.78     45.84 o
  -4  11   3      352.99      446.34     49.14 o
  -1  11   3      348.75      393.78     54.80 o
  -9  12   3     2181.86     2179.33     93.07 o
  -6  12   3     2959.03     3014.87    104.47 o
  -3  12   3     2580.22     2649.08     96.78 o
 -11  13   3      137.29      302.51     60.52 o
  -8  13   3      693.00      675.44     67.63 o
  -5  13   3      528.47      526.79     68.80 o
  -2  13   3      262.01      328.42     64.53 o
  -7  14   3      259.22      209.68     83.85 o
  -1   1   4    45809.98    45877.20    426.53 o
   0   2   4    51072.45    52343.28    392.34 o
  -2   3   4    10918.90    10148.71     59.83 o
  -4   4   4     2143.69     2131.87     41.64 o
  -1   4   4    18147.64    18763.42     77.02 o
  -3   5   4    19441.72    20482.18     82.03 o
   0   5   4    23273.31    24174.84    163.17 o
  -5   6   4    39300.88    38835.81    172.67 o
  -2   6   4    13697.80    13791.84     77.31 o
  -7   7   4      974.60     1022.66     72.75 o
  -4   7   4     2713.65     2649.53     36.99 o
  -1   7   4    11160.95    11009.81     82.70 o
  -6   8   4    17575.66    17034.48    148.36 o
  -3   8   4     1896.24     1844.13     40.35 o
   0   8   4     7565.21     7215.09    145.51 o
  -8   9   4     7741.49     7409.43    117.96 o
  -5   9   4    19151.05    18679.88    161.52 o
  -2   9   4     8486.72     8282.46    118.47 o
 -10  10   4       40.82      135.20     70.52 o
  -7  10   4      159.93      195.70     43.29 o
  -4  10   4     1253.61     1316.95     65.58 o
  -1  10   4     5231.89     5157.08    111.09 o
  -9  11   4     9652.08     9753.96    162.12 o
  -6  11   4     6348.79     6049.46    130.94 o
  -3  11   4     1233.07     1172.32     70.88 o
   0  11   4      574.07      627.61     91.34 o
 -11  12   4     6908.04     7076.04    171.94 o
  -8  12   4     5973.71     5647.16    144.55 o
  -5  12   4    11487.00    11667.54    204.43 o
  -2  12   4     4404.93     4359.20    126.72 o
 -10  13   4      154.72      176.53     62.70 o
  -7  13   4      147.08      121.67     54.49 o
  -4  13   4     2304.31     2325.49    100.97 o
  -9  14   4     1510.76     1554.82     89.84 o
  -6  14   4     1756.34     1814.15     97.53 o
  -1   3   5      156.23      237.65     13.34 o
  -3   4   5    10328.60    10518.28     53.26 o
  -2   5   5     9169.59     9366.52     58.22 o
  -4   6   5    13340.44    12916.45     74.95 o
  -1   6   5    14586.64    15155.06     84.06 o
  -6   7   5     4235.72     4107.32     67.44 o
  -3   7   5       92.92      132.78     19.04 o
  -5   8   5     3108.95     3166.93     63.76 o
  -2   8   5     7628.22     7765.59     80.73 o
  -7   9   5     1250.47     1107.19     52.07 o
  -4   9   5     7604.07     7290.44    108.82 o
  -1   9   5     4500.41     4310.68     86.33 o
  -9  10   5      113.90      192.22     47.16 o
  -6  10   5      271.03      265.14     44.44 o
  -3  10   5      576.97      575.07     47.17 o
  -8  11   5      210.23      199.29     50.31 o
  -5  11   5     2635.40     2585.27     97.94 o
  -2  11   5     2705.03     2489.67     85.97 o
 -10  12   5        0.00      152.57     58.58 o
  -7  12   5     1968.98     1876.15     85.31 o
  -4  12   5     2286.97     2061.73     90.72 o
  -1  12   5     2703.19     2553.92    104.00 o
  -9  13   5       57.72       94.64     60.56 o
  -6  13   5       40.55      118.98     79.51 o
  -3  13   5      101.13      208.45     60.03 o
  -8  14   5      279.38      236.96     71.11 o
   0   0   6    33528.33    39212.45    375.48 o
  -1   2   6   128872.74   140497.64    718.73 o
  -3   3   6      352.71      457.05     22.60 o
   0   3   6     1919.17     2165.90     35.56 o
  -2   4   6   114564.05   118667.02    496.98 o
  -4   5   6    55195.09    54465.23    194.72 o
  -1   5   6    50956.87    50578.17    135.51 o
  -6   6   6      535.48      644.94     44.54 o
  -3   6   6      964.91      889.97     24.23 o
   0   6   6       47.27       31.46     32.11 o
  -5   7   6    31430.56    31162.79    147.07 o
  -2   7   6    20639.06    21066.51    109.94 o
  -7   8   6    11124.27    10760.46    124.58 o
  -4   8   6    22597.09    21393.67    141.55 o
  -1   8   6    16218.25    15234.37    130.54 o
  -9   9   6     6247.97     6369.76    185.97 o
  -6   9   6     7333.44     6895.27    116.72 o
  -3   9   6     4673.71     4793.62     84.75 o
   0   9   6     8713.77     8686.97    217.82 o
  -8  10   6    10688.74    10674.64    143.40 o
  -5  10   6    10356.35    10579.53    158.73 o
  -2  10   6     8905.33     8709.68    131.17 o
 -10  11   6     2028.10     2181.66    100.94 o
  -7  11   6      920.02      860.37     69.02 o
  -4  11   6     1440.63     1527.96     77.15 o
  -1  11   6     1221.41     1145.12     74.67 o
 -12  12   6     1494.89     1485.26    143.55 o
  -9  12   6     4206.03     4329.21    134.75 o
  -6  12   6     2667.83     2651.80    100.26 o
  -3  12   6     4158.37     4246.10    124.55 o
   0  12   6     3194.38     3367.22    169.73 o
 -11  13   6     2567.20     2713.58    126.57 o
  -8  13   6     4175.78     4453.82    123.54 o
  -5  13   6     6100.22     6243.83    162.11 o
  -2  13   6     2035.10     2258.65    115.98 o
  -7  14   6      697.82      669.82     66.89 o
  -2   3   7     4049.60     5123.58     38.98 o
  -1   4   7    27073.02    28841.87    101.01 o
  -3   5   7     4544.66     4406.13     41.16 o
  -5   6   7    20075.46    19530.16    101.65 o
  -2   6   7     9243.51     9310.19     67.18 o
  -4   7   7     2065.29     1836.74     32.84 o
  -1   7   7     6126.27     6046.28     64.53 o
  -6   8   7    10114.44     9766.26    113.48 o
  -3   8   7     1117.23     1071.43     41.27 o
  -8   9   7     3439.97     3561.14     91.21 o
  -5   9   7     4244.49     3915.73     91.63 o
  -2   9   7      293.39      324.24     36.83 o
  -7  10   7     1879.34     1901.30     73.66 o
  -4  10   7        8.87       32.80     34.61 o
  -1  10   7      683.68      713.99     63.06 o
  -9  11   7      636.86      742.76     66.30 o
  -6  11   7     2226.22     2190.18     84.02 o
  -3  11   7       96.95      122.18     44.65 o
 -11  12   7     2564.93     2672.03    108.39 o
  -8  12   7     2516.92     2619.33     99.43 o
  -5  12   7     2266.20     2257.74     94.55 o
  -2  12   7        0.14        0.00     56.54 o
 -10  13   7       27.69       49.49     65.15 o
  -7  13   7      118.48       49.37     54.03 o
  -4  13   7       97.06      111.65     54.58 o
   0   1   8       30.75      185.56     18.92 o
  -2   2   8    15878.09    16432.77    101.07 o
  -1   3   8    33175.37    34814.49    111.24 o
  -3   4   8    13391.88    13142.06     68.88 o
   0   4   8    10068.98     9945.45     82.50 o
  -5   5   8      627.63      726.54     37.24 o
  -2   5   8     7132.95     6877.36     57.21 o
  -4   6   8     2469.07     2421.58     31.12 o
  -1   6   8      948.89      919.93     25.50 o
  -6   7   8     3446.07     3371.69     62.28 o
  -3   7   8    19356.41    18267.96    121.24 o
   0   7   8    21147.21    20551.22    247.65 o
  -8   8   8     4177.59     3922.42    140.30 o
  -5   8   8     6684.20     6315.41     87.25 o
  -2   8   8      822.64      809.89     38.86 o
  -7   9   8      862.52      983.77     56.32 o
  -4   9   8      168.63      128.25     35.35 o
  -1   9   8      457.85      491.39     42.34 o
  -9  10   8       88.38      162.54     55.31 o
  -6  10   8     2894.93     2904.65     87.74 o
  -3  10   8     7256.80     7067.76    111.83 o
   0  10   8     6095.21     6069.19    199.35 o
 -11  11   8     2562.45     2695.60    169.99 o
  -8  11   8     3075.81     2995.52    110.94 o
  -5  11   8       46.39       93.94     44.69 o
  -2  11   8       16.12       24.90     50.34 o
 -10  12   8       43.91       60.76     62.56 o
  -7  12   8       14.04       43.91     55.39 o
  -4  12   8       71.88      129.39     51.19 o
  -1  12   8       84.30      105.44     56.03 o
  -9  13   8      709.88      860.56     84.80 o
  -6  13   8     3229.57     3502.45    118.20 o
  -3  13   8     3263.18     3267.47    135.75 o
  -1   2   9     2099.34     2578.84     28.80 o
  -2   4   9      324.60      523.02     18.63 o
  -4   5   9     2254.84     2254.93     34.98 o
  -1   5   9     2587.79     2681.57     39.64 o
  -3   6   9        5.16       52.28     22.74 o
  -5   7   9      300.04      275.85     30.20 o
  -2   7   9      744.72      700.62     31.39 o
  -7   8   9       27.58      100.86     38.72 o
  -4   8   9        0.15       53.52     33.09 o
  -1   8   9       61.20       82.89     27.83 o
  -6   9   9      844.31      804.78     54.95 o
  -3   9   9      966.97      994.02     49.85 o
  -8  10   9     1177.99     1342.22     78.89 o
  -5  10   9      881.00      867.65     56.58 o
  -2  10   9     1427.97     1464.02     60.19 o
 -10  11   9       10.42       68.46     57.73 o
  -7  11   9      275.24      343.75     61.66 o
  -4  11   9      510.29      456.04     56.08 o
  -1  11   9       28.65       82.29     57.22 o
  -9  12   9      949.19      964.25     79.13 o
  -6  12   9     2135.61     2186.17     87.85 o
  -3  12   9     1192.98     1204.55     98.00 o
  -8  13   9      393.06      589.44     84.04 o
  -5  13   9      492.38      553.87     66.89 o
  -1   1  10     3205.32     2284.96     32.36 o
   0   2  10    33100.35    33540.32    180.08 o
  -2   3  10    52868.83    55315.14    153.27 o
  -4   4  10    31186.76    31708.25    161.05 o
  -1   4  10    36800.37    37841.53    136.80 o
  -3   5  10    19389.13    18761.20    107.16 o
   0   5  10      374.52      475.36     37.37 o
  -5   6  10      225.19      272.66     27.77 o
  -2   6  10     9247.88     9233.11     81.18 o
  -7   7  10    35096.34    34564.00    316.20 o
  -4   7  10    43715.64    42613.74    273.09 o
  -1   7  10    12634.44    12653.44    101.88 o
  -6   8  10     6158.71     6126.64    106.83 o
  -3   8  10    15542.95    14992.85    140.49 o
   0   8  10    12948.07    12817.43    221.90 o
  -8   9  10     5164.78     5119.63    118.00 o
  -5   9  10     1768.87     1688.95     68.61 o
  -2   9  10     6705.33     6492.30    104.17 o
 -10  10  10    14513.06    13960.34    373.02 o
  -7  10  10    18297.26    17390.59    228.89 o
  -4  10  10    10824.45    10656.34    149.31 o
  -1  10  10     3014.43     2885.82     86.84 o
  -9  11  10     1367.12     1362.74     85.53 o
  -6  11  10     1238.48     1327.43     74.09 o
  -3  11  10     8144.69     7894.08    147.06 o
   0  11  10     6329.90     7088.75    258.65 o
 -11  12  10      298.82      339.06     65.62 o
  -8  12  10     1719.46     1577.46     97.88 o
  -5  12  10     1273.84     1343.23     79.93 o
  -2  12  10     1689.44     1684.81     90.43 o
 -10  13  10     9623.74     9420.97    203.69 o
  -7  13  10     8806.35     9062.12    192.80 o
  -4  13  10     4344.55     4353.55    162.37 o
  -1   3  11        4.58       23.44     13.23 o
  -3   4  11    13430.32    13029.26     68.57 o
  -2   5  11     3965.03     3892.80     42.87 o
  -4   6  11     4369.40     4371.82     56.86 o
  -1   6  11    17289.66    16980.04    107.43 o
  -6   7  11     2938.72     2774.11     61.99 o
  -3   7  11      771.41      778.83     44.50 o
  -5   8  11      996.55     1018.12     51.50 o
  -2   8  11     8097.64     7720.27    112.96 o
  -7   9  11      446.18      462.77     55.08 o
  -4   9  11     3267.80     3119.31     85.07 o
  -1   9  11     4504.29     4559.15     98.24 o
  -9  10  11      522.86      485.92     62.73 o
  -6  10  11       57.22      117.51     57.27 o
  -3  10  11     1073.69     1040.26     53.54 o
  -8  11  11      345.93      408.42     63.78 o
  -5  11  11     2793.79     2770.40     95.58 o
  -2  11  11      940.88      903.69     66.45 o
 -10  12  11        3.02       87.52     69.93 o
  -7  12  11     1849.29     1826.48     94.77 o
  -4  12  11     1980.52     1917.03     96.51 o
  -1  12  11     2442.60     2530.91    120.82 o
  -9  13  11      163.26      210.43     67.09 o
  -6  13  11        0.07       88.80     62.06 o
   0   0  12   155138.92   161708.95   1456.31 o
  -1   2  12      151.38      197.09     14.12 o
  -3   3  12    41012.32    44014.27    178.85 o
   0   3  12    54046.16    56182.44    202.67 o
  -2   4  12     1428.38     1386.88     25.12 o
  -4   5  12      588.42      549.58     23.30 o
  -1   5  12      242.02      251.90     18.86 o
  -6   6  12    20002.92    19966.82    199.68 o
  -3   6  12    18350.82    18408.54    118.48 o
   0   6  12    23281.80    22766.96    217.47 o
  -5   7  12      272.47      289.22     38.98 o
  -2   7  12        5.67       13.21     24.68 o
  -7   8  12       76.66      134.85     34.02 o
  -4   8  12      269.32      290.81     37.43 o
  -1   8  12      802.55      770.11     41.38 o
  -9   9  12     1015.65     1146.10    100.21 o
  -6   9  12     2903.52     2924.39     94.52 o
  -3   9  12     1650.90     1630.49     61.46 o
   0   9  12      334.18      311.43     66.67 o
  -8  10  12       66.50      119.77     68.51 o
  -5  10  12      162.14      189.62     42.98 o
  -2  10  12       20.26      101.47     46.98 o
 -10  11  12     1231.36     1428.26     91.11 o
  -7  11  12     1814.76     1758.95     91.36 o
  -4  11  12     3275.22     3419.05     93.13 o
  -1  11  12     1353.11     1525.51     98.45 o
  -9  12  12      240.54      324.00     70.14 o
  -6  12  12      534.43      650.42     68.77 o
  -3  12  12       29.14       39.60     63.43 o
  -8  13  12       12.53       93.39     61.99 o
  -5  13  12       23.63       10.73     57.92 o
  -2   3  13      188.79      134.40     16.96 o
  -1   4  13     5149.81     5234.70     44.47 o
  -3   5  13     7187.12     6616.32     62.53 o
  -5   6  13     7313.03     7235.75     88.89 o
  -2   6  13     5873.76     5789.35     69.95 o
  -4   7  13      209.35      229.54     34.21 o
  -1   7  13     1258.04     1253.27     49.74 o
  -6   8  13     3095.69     2832.38     85.43 o
  -3   8  13      718.89      755.90     44.18 o
  -8   9  13     1755.30     1856.82     72.51 o
  -5   9  13     4598.28     4499.01    100.78 o
  -2   9  13      216.35      263.08     39.45 o
  -7  10  13      923.05      974.12     77.71 o
  -4  10  13      481.22      591.82     50.89 o
  -1  10  13      118.99      132.06     51.79 o
  -9  11  13     1902.34     2106.17    118.14 o
  -6  11  13     1352.92     1469.09     84.75 o
  -3  11  13      202.17      236.20     66.13 o
  -8  12  13     1716.11     1726.18     91.81 o
  -5  12  13     1295.41     1393.34     82.48 o
  -2  12  13       18.72      108.16     69.15 o
  -7  13  13        9.21       79.80     55.11 o
   0   1  14    26097.17    27106.37    136.07 o
  -2   2  14    45104.65    44986.36    171.50 o
  -1   3  14    24708.24    24445.54     96.01 o
  -3   4  14    17920.86    17314.04     90.84 o
   0   4  14     2808.07     2908.05     53.71 o
  -5   5  14    15503.27    15086.86    166.64 o
  -2   5  14    23162.72    23017.18    114.43 o
  -4   6  14    14817.96    14199.14    124.82 o
  -1   6  14    26219.64    25060.48    146.27 o
  -6   7  14    10346.90     9883.24    121.70 o
  -3   7  14     5218.20     5034.00     89.92 o
   0   7  14      115.12      146.15     52.59 o
  -8   8  14     8931.10     8565.45    187.94 o
  -5   8  14     4642.61     4788.09     96.76 o
  -2   8  14    17086.96    16845.15    167.35 o
  -7   9  14     7880.43     7810.10    154.67 o
  -4   9  14    12735.21    12255.04    151.05 o
  -1   9  14     6546.08     6444.56    128.05 o
  -9  10  14     4059.85     4032.68    119.20 o
  -6  10  14     1159.95     1263.84     73.59 o
  -3  10  14      714.80      659.22     49.99 o
   0  10  14       33.47       63.35     69.69 o
 -11  11  14      639.83      533.19    105.31 o
  -8  11  14     2112.76     2255.82     96.76 o
  -5  11  14     5691.92     5512.38    135.03 o
  -2  11  14     7822.29     7934.00    174.76 o
 -10  12  14     3638.01     3936.94    136.95 o
  -7  12  14     8822.16     9259.21    182.79 o
  -4  12  14     5187.93     5442.84    153.79 o
  -6  13  14      350.86      418.10     65.68 o
  -1   2  15    14031.38    14294.50     77.14 o
  -2   4  15     1539.86     1291.56     27.43 o
  -4   5  15     1302.56     1378.76     42.67 o
  -1   5  15     2745.99     2743.11     49.52 o
  -3   6  15     2828.73     2795.34     58.83 o
  -5   7  15      841.68      771.60     43.35 o
  -2   7  15      550.61      512.14     42.37 o
  -7   8  15     1139.14     1131.94     55.37 o
  -4   8  15       10.59       67.60     35.05 o
  -1   8  15     1160.00     1079.38     54.10 o
  -6   9  15        2.54       40.25     42.38 o
  -3   9  15       91.93      124.05     38.14 o
  -8  10  15      494.76      530.93     68.66 o
  -5  10  15      345.00      327.70     50.99 o
  -2  10  15      713.93      736.57     67.93 o
 -10  11  15      161.38      278.27     69.96 o
  -7  11  15       57.41      125.78     54.77 o
  -4  11  15       16.14       59.66     42.72 o
  -1  11  15       43.21      112.89     53.18 o
  -9  12  15     1353.16     1571.62     89.02 o
  -6  12  15     1363.53     1337.06     82.55 o
  -3  12  15     1060.59     1175.33     89.72 o
  -1   1  16     6774.60     6545.40     72.19 o
   0   2  16    15708.87    15693.30    126.20 o
  -2   3  16    11532.69    11119.94     67.74 o
  -4   4  16       32.90       48.24     28.89 o
  -1   4  16     2794.77     2809.35     40.22 o
  -3   5  16    11042.59    11164.35     90.70 o
   0   5  16     8367.15     8332.08    179.92 o
  -5   6  16    13757.84    13219.97    127.62 o
  -2   6  16     8537.93     8142.44     97.70 o
  -7   7  16       36.46       82.97     50.85 o
  -4   7  16      359.82      480.58     42.63 o
  -1   7  16     4396.44     4327.36     88.88 o
  -6   8  16     9875.58     9957.65    140.38 o
  -3   8  16     4562.99     4362.33     96.36 o
   0   8  16     3211.24     3373.97    129.60 o
  -8   9  16     5511.31     5290.22    143.92 o
  -5   9  16     6199.84     5993.29    116.49 o
  -2   9  16     4242.27     4067.14    105.96 o
 -10  10  16      273.76      313.80    107.64 o
  -7  10  16       24.21       68.43     45.29 o
  -4  10  16      348.53      389.09     48.92 o
  -1  10  16     2135.38     2101.43     93.45 o
  -9  11  16     4926.77     4941.01    144.76 o
  -6  11  16     5016.37     4884.17    132.45 o
  -3  11  16     1608.81     1556.85     90.21 o
   0  11  16      798.86      802.46    102.76 o
  -8  12  16     5244.11     5451.54    147.35 o
  -5  12  16     5663.49     5968.51    142.46 o
  -1   3  17     6826.80     6240.87     59.72 o
  -3   4  17      393.41      363.34     24.18 o
  -2   5  17     2213.69     2218.61     48.90 o
  -4   6  17      443.61      522.92     36.01 o
  -1   6  17     6830.76     6328.93     96.41 o
  -6   7  17      551.14      533.36     38.97 o
  -3   7  17      275.47      282.80     37.39 o
  -5   8  17     1251.72     1152.71     59.79 o
  -2   8  17     1711.32     1671.29     69.89 o
  -7   9  17     1717.94     1622.32     76.70 o
  -4   9  17     2862.12     2993.28     87.40 o
  -1   9  17     3762.37     3494.57    108.72 o
  -9  10  17       84.03      202.05     58.77 o
  -6  10  17       83.23       82.71     46.76 o
  -3  10  17      208.34      182.06     48.71 o
  -8  11  17      524.90      654.54     70.13 o
  -5  11  17     2514.50     2353.10     97.07 o
  -2  11  17     1644.56     1779.49     97.76 o
  -7  12  17      815.30      783.71     70.53 o
  -4  12  17      619.20      562.86     81.35 o
   0   0  18    92236.45    87784.02    776.24 o
  -1   2  18     1233.23     1348.17     33.40 o
  -3   3  18    12465.33    12545.42    135.57 o
   0   3  18     9942.02    10163.65    117.55 o
  -2   4  18     4882.13     4684.60     62.95 o
  -4   5  18      581.10      542.89     34.75 o
  -1   5  18      858.46      795.79     42.10 o
  -6   6  18    16577.16    16293.87    224.45 o
  -3   6  18     4863.81     4952.69     91.91 o
   0   6  18    13200.80    12967.43    215.79 o
  -5   7  18      132.04      142.79     32.43 o
  -2   7  18        5.09       60.55     35.16 o
  -7   8  18        6.84       68.80     36.36 o
  -4   8  18       10.05       68.50     38.63 o
  -1   8  18       12.84        0.00     42.11 o
  -9   9  18      519.92      589.18     84.36 o
  -6   9  18      952.83      969.62     65.32 o
  -3   9  18     1028.38     1064.92     63.22 o
   0   9  18      223.06      261.55     82.41 o
  -8  10  18        6.06       72.31     61.06 o
  -5  10  18      672.89      584.02     61.61 o
  -2  10  18       88.03      114.01     49.64 o
 -10  11  18     1435.71     1474.47    100.39 o
  -7  11  18     2424.34     2531.28    108.20 o
  -4  11  18     2000.46     1969.19     88.37 o
  -1  11  18     1768.72     1685.97     95.87 o
  -6  12  18      406.66      455.06     67.68 o
  -2   3  19     1865.78     1858.55     42.39 o
  -1   4  19     1460.22     1469.16     38.75 o
  -3   5  19     1379.04     1416.99     50.35 o
  -5   6  19     4841.05     4826.53     91.65 o
  -2   6  19      808.60      758.28     46.60 o
  -4   7  19       36.34      116.51     36.90 o
  -1   7  19      652.72      648.38     48.63 o
  -6   8  19     2060.33     2086.84     75.60 o
  -3   8  19      268.05      274.16     42.00 o
  -8   9  19     2502.36     2683.00    105.49 o
  -5   9  19     1872.96     1895.51     80.22 o
  -2   9  19      528.49      423.93     51.60 o
  -7  10  19      304.80      375.63     60.95 o
  -4  10  19        3.95       87.56     50.53 o
  -1  10  19      217.36      323.07     58.15 o
  -9  11  19      861.70      993.79     85.06 o
  -6  11  19     1266.15     1449.55     88.52 o
  -3  11  19      286.12      401.56     67.62 o
   0   1  20    27600.11    26990.81    175.10 o
  -2   2  20    14460.70    14017.15    141.55 o
  -1   3  20    13240.40    12824.55    104.21 o
  -3   4  20    18120.31    17900.18    138.38 o
   0   4  20    29660.30    28492.85    273.80 o
  -5   5  20    11272.79    10262.37    178.66 o
  -2   5  20     8933.85     8805.99    108.52 o
  -4   6  20     8590.72     8314.69    120.94 o
  -1   6  20     6822.78     6259.69    114.14 o
  -6   7  20    11735.11    11300.70    155.92 o
  -3   7  20    17566.87    17786.51    190.53 o
   0   7  20    18706.80    17857.57    285.85 o
  -8   8  20     4555.50     4825.55    157.43 o
  -5   8  20     5611.67     5535.32    126.08 o
  -2   8  20     2792.43     2844.92     92.17 o
  -7   9  20     3352.94     3401.94    116.70 o
  -4   9  20     2585.08     2608.20     90.70 o
  -1   9  20     2541.79     2464.96     93.39 o
  -9  10  20     2994.39     3085.13    128.13 o
  -6  10  20    10670.19    10659.55    199.57 o
  -3  10  20    11175.73    11644.12    201.38 o
   0  10  20    11854.63    11953.69    339.70 o
  -8  11  20     5068.26     5587.70    169.47 o
  -5  11  20     3082.47     2882.10    115.94 o
  -2  11  20     1708.21     2008.82    106.07 o
  -1   2  21     6235.14     5912.43     72.41 o
  -2   4  21        3.65       28.48     25.77 o
  -4   5  21     3332.32     3064.33     76.77 o
  -1   5  21     1204.37     1147.57     53.27 o
  -3   6  21      363.59      303.71     39.56 o
  -5   7  21      646.34      593.14     52.50 o
  -2   7  21     1257.96     1068.22     60.69 o
  -7   8  21      467.13      429.48     53.93 o
  -4   8  21        5.72      112.26     43.13 o
  -1   8  21      371.75      241.38     48.87 o
  -6   9  21      244.26      291.33     52.12 o
  -3   9  21       11.18       57.66     44.47 o
  -8  10  21      908.89     1164.82     88.67 o
  -5  10  21      267.04      340.55     53.07 o
  -2  10  21      412.88      459.25     60.85 o
  -7  11  21       18.68       74.42     57.27 o
  -4  11  21      226.77      199.77     61.96 o
  -1   1  22        5.88       33.81     29.10 o
   0   2  22       93.91      129.70     32.67 o
  -2   3  22      546.14      573.06     33.55 o
  -4   4  22     2706.26     2607.90     96.38 o
  -1   4  22      849.71      829.37     38.48 o
  -3   5  22       79.73       54.72     30.68 o
   0   5  22     1045.48     1150.27     80.23 o
  -5   6  22     1129.50     1009.94     53.45 o
  -2   6  22      148.48      180.08     40.58 o
  -7   7  22     7080.74     6507.21    200.56 o
  -4   7  22     3431.60     3412.34     96.52 o
  -1   7  22      528.91      425.67     53.40 o
  -6   8  22      228.00      256.91     47.07 o
  -3   8  22      202.70      240.81     48.76 o
   0   8  22        5.30        9.48     66.41 o
  -8   9  22        6.67        6.81     53.78 o
  -5   9  22      392.88      434.69     66.32 o
  -2   9  22       78.73      124.29     47.43 o
  -7  10  22     2517.49     2607.37    119.25 o
  -4  10  22     1148.86     1132.36     81.63 o
  -1  10  22       85.82       79.15     57.38 o
  -6  11  22       36.23       39.26     61.19 o
  -1   3  23      302.80      211.79     27.68 o
  -3   4  23      542.50      556.97     39.48 o
  -2   5  23      893.56      907.54     46.20 o
  -4   6  23     1582.79     1704.21     68.05 o
  -1   6  23     2739.46     2661.04     87.09 o
  -6   7  23      419.19      479.55     48.98 o
  -3   7  23        6.16       13.14     41.34 o
  -5   8  23     1141.35     1209.58     79.77 o
  -2   8  23     2395.20     2394.19     95.45 o
  -7   9  23      172.68      216.48     55.48 o
  -4   9  23     1212.18     1304.09     77.01 o
  -1   9  23     1774.05     1661.32     83.15 o
  -6  10  23       33.25       43.47     52.82 o
  -3  10  23        0.00       28.28     52.35 o
   0   0  24      986.75     1012.55     95.68 o
  -1   2  24    11076.74    11020.98    118.61 o
  -3   3  24       54.38       47.84     42.03 o
   0   3  24      109.72      127.46     42.07 o
  -2   4  24    11493.50    11347.78    132.94 o
  -4   5  24     7657.16     7774.83    133.47 o
  -1   5  24     7581.95     7721.47    144.06 o
  -6   6  24       65.98      163.25     70.68 o
  -3   6  24      286.26      302.25     45.92 o
   0   6  24      117.74       50.70     72.51 o
  -5   7  24     5738.79     5435.30    125.32 o
  -2   7  24     3992.43     4096.89    110.76 o
  -7   8  24     2317.38     2415.61    105.61 o
  -4   8  24     3964.28     4142.64    119.68 o
  -1   8  24     3207.78     3057.94    108.39 o
  -6   9  24     2557.48     2504.45    102.19 o
  -3   9  24     1751.65     2002.37     99.66 o
  -5  10  24     3857.04     4072.64    134.80 o
  -2   3  25       52.39       68.58     30.23 o
  -1   4  25     1765.11     1726.49     57.39 o
  -3   5  25      961.14     1011.14     58.38 o
  -5   6  25     2831.15     2686.44     88.36 o
  -2   6  25     1495.14     1573.46     74.22 o
  -4   7  25      425.30      605.88     67.68 o
  -1   7  25      577.81      645.83     64.10 o
  -6   8  25     2147.15     2331.41    104.24 o
  -3   8  25      365.04      381.67     55.59 o
  -8   9  25      606.16      642.14     77.94 o
  -5   9  25      818.12      960.34     72.23 o
  -2   9  25        0.27        7.26     50.04 o
   0   1  26     7254.25     7140.56    137.42 o
  -2   2  26     7571.51     7244.32    152.90 o
  -1   3  26     4472.08     4356.11     86.00 o
  -3   4  26     3035.76     2939.55     79.30 o
   0   4  26     1655.59     1591.96     93.94 o
  -5   5  26     8926.27     8883.92    213.50 o
  -2   5  26     6667.48     6442.94    139.34 o
  -4   6  26     4211.34     4176.52    120.07 o
  -1   6  26     8321.03     8280.56    153.03 o
  -6   7  26     1973.86     1933.48     91.94 o
  -3   7  26      407.95      461.26     70.70 o
   0   7  26       17.75       67.98     70.80 o
  -8   8  26     2153.82     2440.38    168.79 o
  -5   8  26     2515.41     2435.51     98.62 o
  -2   8  26     4547.89     4600.03    132.05 o
  -7   9  26     2546.66     2660.27    123.75 o
  -4   9  26     5101.24     5356.22    152.57 o
  -1   2  27     2342.97     2220.92     62.96 o
  -2   4  27     1116.71      957.75     52.89 o
  -4   5  27     1079.28      956.58     60.14 o
  -1   5  27     1121.89     1292.09     73.18 o
  -3   6  27        4.53       41.00     58.94 o
  -5   7  27      135.24      182.28     51.88 o
  -2   7  27      326.09      265.20     51.07 o
  -7   8  27       66.90      152.79     55.87 o
  -4   8  27      103.14      109.29     50.98 o
  -1   8  27       44.89       37.29     48.05 o
  -1   1  28      696.56      747.27     62.25 o
   0   2  28      990.58      981.68     70.14 o
  -2   3  28     2206.78     2145.59     69.27 o
  -4   4  28     4145.10     3940.70    148.69 o
  -1   4  28     3532.05     3432.20     86.28 o
  -3   5  28      489.67      577.41     52.69 o
   0   5  28      124.11       27.54     70.75 o
  -5   6  28       62.10       67.53     50.98 o
  -2   6  28      526.23      604.50     72.95 o
  -7   7  28     3876.62     3940.53    204.91 o
  -4   7  28     5207.79     5195.85    158.48 o
  -1   7  28     1208.24     1229.18     77.82 o
  -6   8  28      146.10      171.81     56.66 o
  -3   8  28      574.17      749.56     72.01 o
  -1   3  29      249.40      236.87     41.05 o
  -3   4  29      430.15      434.74     49.72 o
  -2   5  29      509.56      547.61     66.73 o
  -4   6  29      207.53      213.43     52.37 o
  -1   6  29     1824.31     1798.95     99.06 o
  -6   7  29       64.29      124.35     53.80 o
  -3   7  29       46.99       58.29     56.59 o
   0   0  30    18490.95    19916.89    493.55 o
  -1   2  30     1183.79     1112.31     52.99 o
  -3   3  30     9972.49    10063.59    214.24 o
   0   3  30    10582.53    11199.18    241.28 o
  -2   4  30      942.14      866.87     61.29 o
  -4   5  30     2288.76     2341.66     89.73 o
  -1   5  30     2104.13     2159.07    112.69 o
  -6   6  30     5939.56     6547.87    225.23 o
  -3   6  30     5937.44     6080.52    171.21 o
   0   6  30     6098.51     6869.31    227.09 o
  -5   7  30     1461.64     1714.31     96.63 o
  -2   7  30     1300.65     1309.24    100.09 o
  -2   3  31      102.93      122.36     46.88 o
  -1   4  31      355.13      407.82     60.64 o
  -3   5  31      857.31     1093.78     76.31 o
  -5   6  31      878.96      995.25     77.05 o
  -2   6  31      492.70      401.21     63.78 o
   0   1  32      979.23      965.43     83.35 o
  -2   2  32       22.39      118.15     68.63 o
  -1   3  32      181.29      282.98     50.70 o
  -3   4  32      724.05      776.49     61.37 o
   0   4  32     2700.41     2597.28    193.08 o
  -2   5  32       21.61       58.47     60.24 o
  -1   2  33     1860.68     1779.44     74.66 o
  -2   4  33      101.51      185.68     58.07 o
  -1   1  34     2805.60     3054.70    144.95 o
   0   2  34     4468.85     4916.16    164.97 o
  -2   3  34     3336.31     3401.75    113.52 o
 
